# Supplementary material for: Food Insecurity and Maternal Diet Influence Human Milk Composition between the Infant’s Birth and 6 Months after Birth in Central-Africa
Source: Nutrients. 2022 Sep 27;14(19):4015. doi: 10.3390/nu14194015 (PMC9573613; doi:10.3390/nu14194015)
Supplement: Supplementary file 1 [file nutrients-14-04015-s001.zip]

Archive with 1 entries (1 files):
- nutrients-1887566-supplementary-5.pdf
